# Supplementary material for: The cost of a school based mass treatment of schistosomiasis in Ugu District, KwaZulu Natal, South Africa in 2012
Source: PLoS One. 2020 Jun 4;15(6):e0232867. doi: 10.1371/journal.pone.0232867 (PMC7271983; doi:10.1371/journal.pone.0232867)
Supplement: S1 Data — (XLS) [file pone.0232867.s001.xls]

## Sheet: Sheet1
		MTC 2012
AREA	HIGH	PRIMARY	Date Rx	Date Mop-up	Enrolment	No learners	Rx %	Tablets used	Total			% Schisto
	SCHOOLS x 23	SCHOOLS x 37				treated			tablets
BETHANY	Ingwemabala		2012-07-31	2012-08-24	783	447	57	(1400+700)	2100			21.4
		Ezwelihle	2012-09-10	2012-10-18	351	200	56	(500+100)	600			41.7
		Mavundla	2012-08-01	17/8 & 23/10	457	255	56	(550+50 +50	650			30
BHOBHOYI		Siphakamile CP	2012-10-15	2012-10-16	935	421	45	( 650+550)	1200			56
DUDUDU		Celokuhle	2012-08-01		182	142	78		500
	Gugulesizwe											25
		Mahlashana	6 & 17 -Aug	2012-10-10	586	230	39	(600+550+150)	1300
	Phindavele		26 & 27 July	2012-08-06	1084	446	41	(1250+600+200)	2050
		Zembeni	2012-09-03	2012-10-30	416	287	70	(1000+100)	1100
	Zithokozise		2012-08-03		495	160	32		600
ENSINSINI		Dibi	2012-05-17	1900-04-22	173	115	66
	Khathi		28 & 29 May		578	194	34	(750 + 250)	1000
	Sizanayo		2012-05-31		138	71	51		264			28.6
		St Joachims	2012-07-31		120	84	70		300
EZINGOLWENI		Enkoneni	15 & 16 May		802	609	76		1284			7.9
GAMALAKHE		Buhlebezwe	2012-09-11		822	249	30		700			11.1
	Galeni		2012-08-29		1040	124	12		700
	Gamalakhe		28 & 29 May		850	528	62	(1825+535)	2360
		Nsimbini	2012-08-23		442	125	29		600
		Ohlangeni	2012-10-10		544	180	33		300
	Olwandle		2012-08-28		883	288	33		1750
	Vezobuhle		2012-08-20		183	84	46		400
GCILIMA		Gcilima	2012-09-05	1902-09-26	1054	410	39		1200
		Mhlabulungile	2012-06-07	2012-10-26	619	250	40	(578+100)	678			60.9
	Phathwa		2012-05-17	2012-05-18	915	390	43		111			37.5
HIBBERDENE		Bongucele	2012-08-29	2012-10-24	702	284	40	(1350+350)	1700
		Esibanini	2012-09-25	2012-10-23	887	424	48	(800+200)	1000			17.6
	KwaFica		17 & 18 May	20 & 21 May	956	264	28	(649 + 507)	1156
		KwaPhuza	2012-09-25		181	125	69		300			57.1
		Nomakhanzama	2012-09-17		764	323	42		700
		Sinokubonga	5 & 6 June	2012-11-05	821	446	54	(1300+300+50)	1650
	Zibonele		2012-08-30		634	127	20		500
INYANDEZULU
		Insingizi	19& 20 June	2012-10-29	857	594	69	( 900 +600+250)	1750			50.5
		Inyandezulu	2012-08-31	2012-10-22	763	528	69	(1000 + 50)	1050			17.1
	Makhanda		24 & 25 May	2012-08-20	972	529	54	(1900+159+350)	2409			20
KWAXOLO		Delihlazo	2012-08-27	17&31 Oct	716	369	57	(700+200+150)	1050			53.5
MADLALA		Denver	2012-09-17	2012-11-02	762	320	42	(1000+100)	1100
		Mbusomusha	2012-06-04	2012-11-07	624	221	35	(600+100)	700
	Mdlangaswa		2012-08-22		838	212	25		1950			28.6
		Sibonokuhle	2012-06-06		241	107	44		224			13.6
	Sozabe		2012-07-19	2012-07-20	423	224	53	(840+250)	1090			37.9
MTHWALUME	Khanya
	Mthwalume H		2012-08-16		1209	55	4.5		600
		Mthwalume P	2012-09-12		378	199	53		650
		Siyaphemba	2012-08-16	2012-11-06	190	61	32	(250+50)	300
MURCHISON		Kwaluhlaza	8 &17/18 June	25 Oct & 8 Nov	920	532	58	(1000+250+217+50+100)	1617			58
		Kwandabezinhle	2012-08-14	2012-11-07	225	133	59	(250+10)	260			12.5
		Madakane	10 & 27 Sep	2012-10-19	205	177	86	(600+100+96)	796			44
		Mdlazi	2012-09-13	2012-11-05	234	136	58	(500+150)	650
		Murchison	2012-09-03	2012-10-17	1198	627	52		1550			37
	Nkonka		2012-05-31	1 & 4 June	1259	148	12	(167+400+500)	1067			31.6
	Sister Joan's		2012-08-15	2012-09-04	1491	140	9	(300 +700)	1000			26.3
SEZELA		Bongumbhele	2012-09-04	2012-11-09	622	260	42	(1100+350)	1450
	Sihle		2012-05-23		1072	450	42		2550			32.9
ST FAITHS		Maristella	2012-06-07	2012-10-22	320	106	33	(350+50)	400			28.6
UMZUMBE	Buhlebethu		2012-07-30	2012-08-14	880	440	50	(2350 +400)	2750
		Inala	2012-09-13		408	220	54		400			7.1
		Lucas Memorial	2012-09-12	2012-10-30	492	166	34	(650+250)	900
	Mabuthela		2012-08-13		530	214	40		1100
		Sojuba	2012-08-24	2012-11-06	231	121	52	(300+50)	350
					37457	15571	41.6		58466
							45.7475

## Sheet: Sheet2
APPENDIX A: PRAZIQUANTEL COST
Item	Total quantity	Unit costs	Total costs
Praziquantel	60022	12	792264
APPENDIX B: PERSONNEL COSTS
Service Unit		Personnel Category	Duration of work (No of months		Gross Salary	Personnel time(%)		Total costs
Administration		Team Leader	12		5000	1		60000
		Data Capturer 1	9		3800	0.9		30780
		Data Capturer 2	8		3800	0.3		9120
		Data Capturer 3	8		3800	0.3		9120
		Administrator	8		6000	0.5		24000
		Senior Admin	5		12000	0.3		18000
		Nurse 1	8		12000	0.3		28800
		Nurse 2	8		12	0.3		28800
		Nurse 3	8		8000	0.3		19200
		Field Co-ordinator	8		8000	0.4		25600
						Total		253420
Preparatory School visits		Driver1	8		3800	0.5		15200
		Auxiliary 1	8		3800	0.3		9120
		Auxiliary 2	8		3800	0.3		9120
		Auxiliary3	8		3800	0.3		9120
		Driver2	8		3800	0.5		15200
						Total		57760
Treatment		MTC Leader	7		12	0.8		67200
		Nurse 1	8		12	0.7		67200
		Nurse 2	8		12	0.7		67200
		Nurse 3	8		8000	0.7		44800
		Driver	8		3800	0.8		24320
		axilliary1	7		3800	0.7		18620
		axilliary2	7		3800	0.7		18620
		axilliary3	7		3800	0.7		18620
		DOH Nurses costs						122934
						Total		449514
*Urine Survey	Laboratory manager					0.3	19200
	Technician 1			8	8000	0.4	12160
	Technician 2			8	3800	0.4	12160
	Auxiliary 1			8	3800	0.3	9120
	Auxiliary 2			8	3800	0.3	9120
				8	3800
						Total	61760
*The personnel costs for urine survey was not included in the calculation of the MTC total cost
APPENDIX C: CONSUMABLES
Utilities	No of months	Monthly costs	Utility use by MTC (%)	Total costs
Rental	9	9000	0.4	32400
Telephone	9	2000	0.4	7200
Electricity	9	4700	0.4	16920
Water	9	6000	0.4	21600
Airtime				7084
			Total	85204
Office supplies	Total quantity used	Unit cost	Total costs
Stationery			5088
Computer supplies			1218
Printing (consent forms, class lists)	60000	0.4	24000
		Total	30306
IEC	No of units	Unit costs	Total costs
Posters	100	120	12000
Leaflets	18000	0.6	10800
T-shirts	5	90	450
		Total	23250
Consumables	Total quantity used	Unit costs	Total costs
Food for learners			11883
Biscuits for teachers	70	108	7626
		Total	19509
			158269
Overall Total
APPENDIX D – CAPITAL ITEMS
Calculation of Capital costs
Program Vehicles	Purchase price (ZAR)	Expected useful	Resale value	*Present value	*Net Present Value	Quantity	Total
		life years
Vehicles*	120000	5	20000	15670	104330	3	312990
Computer *	6000	4	2000	1645.4	4354.6	3	13064
Printer*	20000	4	4000	3290.8	16709.2	1	16709
Centrifuge*	60000	10	20000	12278	47722	1	47722
Microscopes*	15000	10	5000	3069.5	11930.5	1	11931
Scales	211					5	1055
*Vehicles at discount rate of 5% the present value is 0.7835
*Computer and printer at discount rate of 5%the present value is 0.8219
* Centrifuge and * Microscope at discount rate of 5% present value is 0.6209, the costs are included in the urine survey activity but not the total costs of the MTC
APPENDIX E – TRANSPORT COSTS
Transport
Vehicles	Total Km travelled	Unit costs*	Total costs
Vehicle A	7988	2.19	17494
Vehicle B	7262	2.19	15904
Vehicle C	6155	2.19	13480
Vehicle D	6736	2.92	19669
Vehicle E	1700	2.19	3723
Vehicle F	4061	2.92	11858
			82128
*AA Total operating vehicle costs =fixed cost value + running cost value
